# Supplementary material for: Role of Silver Nanoparticle-Doped 2-Aminodiphenylamine Polymeric Material in the Detection of Dopamine (DA) with Uric Acid Interference
Source: Materials (Basel). 2022 Feb 10;15(4):1308. doi: 10.3390/ma15041308 (PMC8875575; doi:10.3390/ma15041308)
Supplement: Supplementary file 1 [file materials-15-01308-s001.zip]

Archive with 1 entries (1 files):
- materials-1557363-supplementary.pdf
